# Supplementary material for: Can Resveratrol Influence the Activity of 11β-Hydroxysteroid Dehydrogenase Type 1? A Combined In Silico and In Vivo Study
Source: Pharmaceuticals (Basel). 2023 Feb 7;16(2):251. doi: 10.3390/ph16020251 (PMC9960807; doi:10.3390/ph16020251)
Supplement: Supplementary file 1 [file pharmaceuticals-16-00251-s001.zip]

Archive with 1 entries (1 files):
- pharmaceuticals-2108342-supplementary.pdf
